# Supplementary material for: Neuroblastoma and DIPG Organoid Coculture System for Personalized Assessment of Novel Anticancer Immunotherapies
Source: J Pers Med. 2021 Aug 30;11(9):869. doi: 10.3390/jpm11090869 (PMC8466534; doi:10.3390/jpm11090869)
Supplement: Supplementary file 1 [file jpm-11-00869-s001.zip]

Archive with 2 entries (1 files):
- jpm-1366743-supplementary/
- jpm-1366743-supplementary/jpm-1366743-supplementary.pdf
